# Supplementary material for: Transcriptional Response in Human Jurkat T Lymphocytes to a near Physiological Hypergravity Environment and to One Common in Routine Cell Culture Protocols
Source: Int J Mol Sci. 2023 Jan 10;24(2):1351. doi: 10.3390/ijms24021351 (PMC9863927; doi:10.3390/ijms24021351)
Supplement: Supplementary file 1 [file ijms-24-01351-s001.zip]

Archive with 1 entries (1 files):
- ijms-2161894-SI.pdf
